# Supplementary material for: Pathogen-driven degradation of endogenous and therapeutic antibodies during streptococcal infections
Source: Nat Commun. 2023 Oct 23;14:6693. doi: 10.1038/s41467-023-42572-0 (PMC10593946; doi:10.1038/s41467-023-42572-0)
Supplement: Supplementary file 4 — Source Data [file 41467_2023_42572_MOESM4_ESM.zip]

Archive with 7 entries (7 files):
- Source data.xlsx
- Western_Raw/2020-11-05 Kidney_anti-mouse IgG WB (Multichannel).tif
- Western_Raw/2020-11-05 Liver_anti-mouse IgG WB (Multichannel).tif
- Western_Raw/2020-11-05 Plasma WB (Multichannel).tif
- Western_Raw/20201110 Heart Anti mouse IgG WB (Multichannel).tif
- Western_Raw/2020-11-10 Skin_Anti mouse IgG WB no REFserum (Multichannel).tif
- Western_Raw/2020-11-10 Spleen_Anti mouse IgG WB (Multichannel).tif
