# Supplementary material for: Pathogen-driven degradation of endogenous and therapeutic antibodies during streptococcal infections
Source: Nat Commun. 2023 Oct 23;14:6693. doi: 10.1038/s41467-023-42572-0 (PMC10593946; doi:10.1038/s41467-023-42572-0)
Supplement: Supplementary file 4 — Source Data [file 41467_2023_42572_MOESM4_ESM.zip › Source data.xlsx]

## Sheet: Fig1g
Replicate	IgG1_P	IgG1_F	IgG2c_P	IgG2c_F	IgG3_P	IgG3_F
0h_1	366433	4.12242e+06	89712	2597457	507134	3.21642e+06
0h_2	334195	2769877	225286	2.28812e+06	328662	2.40517e+06
0h_3	130541	2826770	58483.3	2.30079e+06	160979	1.05931e+06
0h_4	441082	3.67883e+06	241220	3.29712e+06	755136	4240132
0h_5	1.80842e+06	11920431	132291	5.2505e+06	856514	4647635
WT_24h_1	39890220	800496064	86406968	1705617408	132244928	2862958080
WT_24h_2	33345844	642192192	60883540	1124226048	92383776	1719539840
WT_24h_3	27040904	523509888	110999720	2031993984	101498144	2077375232
WT_24h_4	12883542	241598912	33947960	623445824	41455640	852250624
WT_24h_5	22922124	441188000	53253032	983277632	178787072	3606460160
WT_24h_6	25426848	522513536	75368336	1394203392	62529220	1263531392
EndoS_KO_24h_1	63358.2	11391.6	220519	383948	106309	29410.7
EndoS_KO_24h_2	1679.39	17832.2	200730	352432	160888	274855
EndoS_KO_24h_3	998.065	15413.5	242394	312016	332566	276205
EndoS_KO_24h_4	0	47889.3	192245	209365	637869	4527813
EndoS_KO_24h_5	988.881	1726.82	35685.3	221435	86906.3	503186

## Sheet: Fig2k
File.Name	Protein.Group	Protein.Ids	Protein.Names	Genes	PG.Quantity	PG.Normalised	Genes.Quantity	Genes.Normalised	Genes.MaxLFQ	Genes.MaxLFQ.Unique	Modified.Sequence	Stripped.Sequence	Precursor.Id	Precursor.Charge	Q.Value	Protein.Q.Value	PG.Q.Value	GG.Q.Value	Proteotypic	Precursor.Quantity	Precursor.Normalised	Label.Ratio	RT	RT.Start	RT.Stop	iRT	Predicted.RT	Predicted.iRT	First.Protein.Description	Lib.Q.Value	Ms1.Profile.Corr	Ms1.Area	Evidence	CScore	Decoy.Evidence	Decoy.CScore	Fragment.Quant.Raw	Fragment.Quant.Corrected	Fragment.Correlations	MS2.Scan
mzml/ALE_P2011_131.mzML	P03987-I	P03987-I	IGHG3-I_MOUSE		441103	913479					GPSVFIFPPKPK	GPSVFIFPPKPK	GPSVFIFPPKPK3	3	0.000453515	1	0.00387597	1	1	441103	913479	0	67.803	67.286	68.3202	46.0698	67.9239	45.9993	Ides-cleaved Ig gamma-3 chain C region	0	0.464676	2358030	2.82788	0.982917	0	-10000000	372855;168496;101344;68290.9;57888.8;0;	372855;148264;68248.1;0;29880.3;0;	0.865136;0.588896;0.733683;0.348886;0.291281;0;	51882
mzml/ALE_P2011_132.mzML	P03987-I	P03987-I	IGHG3-I_MOUSE		1164790	2058460					GPSVFIFPPKPK	GPSVFIFPPKPK	GPSVFIFPPKPK3	3	0.000445699	1	0.00351288	1	1	1164790	2058460	0	67.9129	67.3967	68.43	46.0698	67.7902	46.1653	Ides-cleaved Ig gamma-3 chain C region	0	-0.0721512	4067680	3.63917	0.979542	0	-10000000	760614;480914;213220;234286;140765;6922.95;	760614;322431;212279;191901;108985;2255.09;	0.913168;0.159466;0.797783;0.573282;0.653473;0.542002;	51970
mzml/ALE_P2011_133.mzML	P03987-I	P03987-I	IGHG3-I_MOUSE		840939	1628630					GPSVFIFPPKPK	GPSVFIFPPKPK	GPSVFIFPPKPK3	3	0.000229727	1	0.00192678	1	1	840939	1628630	0	67.6423	67.1251	68.1594	46.0698	67.0819	46.4327	Ides-cleaved Ig gamma-3 chain C region	0	0.689552	3513710	4.66288	0.986737	0	-10000000	565711;290680;163059;173370;101544;17390.7;	547314;290680;120254;173370;82605.3;3286.52;	0.821689;0.957659;0.769142;0.834235;0.777221;0.498265;	51750
mzml/ALE_P2011_137.mzML	P03987-I	P03987-I	IGHG3-I_MOUSE		13450600	27169700					GPSVFIFPPKPK	GPSVFIFPPKPK	GPSVFIFPPKPK3	3	0.000129921	1	0.00106952	1	1	13450600	27169700	0	68.0475	67.5306	68.5644	46.0698	67.8347	46.233	Ides-cleaved Ig gamma-3 chain C region	0	0.476514	47650400	4.61638	0.988473	0	-10000000	8.57712e+06;3.49242e+06;2.71719e+06;2.15634e+06;1.64644e+06;504788;	8.57712e+06;3.00365e+06;2.71719e+06;2.15634e+06;1.64127e+06;504788;	0.928921;0.338882;0.910329;0.883635;0.717121;0.837494;	52102
mzml/ALE_P2011_138.mzML	P03987-I	P03987-I	IGHG3-I_MOUSE		6133600	8637800					GPSVFIFPPKPK	GPSVFIFPPKPK	GPSVFIFPPKPK3	3	0.00019073	1	0.00164745	1	1	6133600	8637800	0	67.7083	67.1914	68.2254	46.0698	67.6955	46.0728	Ides-cleaved Ig gamma-3 chain C region	0	0.434983	26140900	3.91315	0.990233	0	-10000000	3.93073e+06;1.8432e+06;1.24239e+06;975861;740737;220685;	3.93073e+06;1.37687e+06;1.23108e+06;971799;734206;203905;	0.765412;0.323207;0.749306;0.737421;0.726263;0.525345;	51838
mzml/ALE_P2011_139.mzML	P03987-I	P03987-I	IGHG3-I_MOUSE		20305700	19425500					GPSVFIFPPKPK	GPSVFIFPPKPK	GPSVFIFPPKPK3	3	0.000129735	1	0.00123762	1	1	20305700	19425500	0	67.6872	67.1703	68.2041	46.0698	67.8206	45.9965	Ides-cleaved Ig gamma-3 chain C region	0	0.841927	73332800	5.39065	0.990661	0	-10000000	1.30488e+07;4.64169e+06;4.10279e+06;3.15413e+06;2.40284e+06;756885;	1.30488e+07;4.21792e+06;4.10279e+06;3.15413e+06;2.40284e+06;756885;	0.931039;0.742475;0.931445;0.923791;0.93329;0.928609;	51794
mzml/ALE_P2011_140.mzML	P03987-I	P03987-I	IGHG3-I_MOUSE		5043690	6355660					GPSVFIFPPKPK	GPSVFIFPPKPK	GPSVFIFPPKPK3	3	0.000190549	1	0.00185185	1	1	5043690	6355660	0	67.5171	67.0006	68.034	46.0698	67.4519	46.1079	Ides-cleaved Ig gamma-3 chain C region	0	0.716041	16347800	4.61557	0.995508	0	-10000000	3.2083e+06;2.95839e+06;1.02238e+06;813006;605288;165217;	3.2083e+06;1.23749e+06;1.02238e+06;813006;605288;94755.4;	0.922426;0.325231;0.838233;0.914883;0.869409;0.745104;	51662
mzml/ALE_P2011_141.mzML	P03987-I	P03987-I	IGHG3-I_MOUSE		9761490	10985000					GPSVFIFPPKPK	GPSVFIFPPKPK	GPSVFIFPPKPK3	3	0.000123701	1	0.00110011	1	1	9761490	10985000	0	67.8094	67.2926	68.3263	46.0698	67.6568	46.1713	Ides-cleaved Ig gamma-3 chain C region	0	0.479195	31385400	4.4015	0.988242	0	-10000000	6.23624e+06;1.10717e+07;2.00006e+06;1.52519e+06;1.14811e+06;377884;	6.23624e+06;2.22799e+06;2.00006e+06;1.52519e+06;1.12327e+06;377884;	0.890669;0.0736135;0.882157;0.866263;0.796364;0.89243;	51882
mzml/ALE_P2011_142.mzML	P03987-I	P03987-I	IGHG3-I_MOUSE		9624880	6597930					GPSVFIFPPKPK	GPSVFIFPPKPK	GPSVFIFPPKPK3	3	0.000138466	1	0.00130208	1	1	9624880	6597930	0	67.5074	66.991	68.0243	46.0698	67.4173	46.1632	Ides-cleaved Ig gamma-3 chain C region	0	0.688034	33266300	4.90184	0.9959	0	-10000000	6.17302e+06;1.87891e+07;1.90813e+06;1.58951e+06;1.20509e+06;337636;	6.15396e+06;2.5621e+06;1.8852e+06;1.58572e+06;1.17827e+06;337636;	0.910826;0.485432;0.81834;0.917818;0.820751;0.903781;	51662
mzml/ALE_P2011_143.mzML	P03987-I	P03987-I	IGHG3-I_MOUSE		4514890	5276740					GPSVFIFPPKPK	GPSVFIFPPKPK	GPSVFIFPPKPK3	3	0.000121021	1	0.00110375	1	1	4514890	5276740	0	68.1067	67.5898	68.6237	46.0698	67.7726	46.3016	Ides-cleaved Ig gamma-3 chain C region	0	0.84671	16267100	4.92653	0.994942	0	-10000000	2.89458e+06;1.13824e+07;902527;718714;555589;170186;	2.89458e+06;8.95356e+06;902527;717789;555589;163082;	0.946302;0.437804;0.967888;0.898846;0.848376;0.806913;	52102
mzml/ALE_P2011_144.mzML	P03987-I	P03987-I	IGHG3-I_MOUSE		18318300	13890700					GPSVFIFPPKPK	GPSVFIFPPKPK	GPSVFIFPPKPK3	3	0.000109878	1	0.000979432	1	1	18318300	13890700	0	67.6186	67.1018	68.1356	46.0698	67.6357	46.0596	Ides-cleaved Ig gamma-3 chain C region	0	0.870244	73287800	5.09141	0.995531	0	-10000000	1.16773e+07;1.13108e+07;3.69654e+06;2.94444e+06;2.18341e+06;671007;	1.16773e+07;4.21754e+06;3.69654e+06;2.94444e+06;2.18341e+06;671007;	0.936656;0.444397;0.923311;0.938466;0.94616;0.900315;	51750
mzml/ALE_P2011_145.mzML	P03987-I	P03987-I	IGHG3-I_MOUSE		5369280	4406450					GPSVFIFPPKPK	GPSVFIFPPKPK	GPSVFIFPPKPK3	3	0.000127926	1	0.00123001	1	1	5369280	4406450	0	67.3923	66.8755	67.9092	46.0698	67.445	46.0531	Ides-cleaved Ig gamma-3 chain C region	0	0.464087	22472500	5.00068	0.988852	0	-10000000	3.48138e+06;3.92802e+06;1.03664e+06;853588;616287;179219;	3.48138e+06;1.27162e+06;1.03432e+06;853588;616287;179219;	0.874786;0.558083;0.833417;0.889318;0.905297;0.907275;	51574
mzml/ALE_P2011_120.mzML	A0A075B5P5;A0A1Y7VJN6	A0A075B5P5;A0A1Y7VJN6;P03987	A0A075B5P5_MOUSE;A0A1Y7VJN6_MOUSE	Ighg3	51252900	52136600	51252900	52136600	50720500	50720500	IPKPSTPPGSSC(UniMod:4)PPGNILGGPSVFIFPPKPK	IPKPSTPPGSSCPPGNILGGPSVFIFPPKPK	IPKPSTPPGSSC(UniMod:4)PPGNILGGPSVFIFPPKPK3	3	0.000511771	0.00151286	0.00119617	0.00122549	1	1672970	1692200	0	91.7409	91.2279	92.0856	64.1319	91.2308	64.5054	Immunoglobulin heavy constant gamma 3 (Fragment)	0	0	0	4.18658	0.98419	0	-10000000	1.21822e+06;545540;360783;401968;128784;2.11671e+06;	1.05681e+06;212966;214194;401968;40335.9;1.10225e+06;	0.766368;0.584668;0.71547;0.910723;0.469501;0.329045;	70310
mzml/ALE_P2011_121.mzML	A0A075B5P5;A0A1Y7VJN6	A0A075B5P5;A0A1Y7VJN6;P03987	A0A075B5P5_MOUSE;A0A1Y7VJN6_MOUSE	Ighg3	137178000	151588000	137178000	151588000	154407000	154407000	IPKPSTPPGSSC(UniMod:4)PPGNILGGPSVFIFPPKPK	IPKPSTPPGSSCPPGNILGGPSVFIFPPKPK	IPKPSTPPGSSC(UniMod:4)PPGNILGGPSVFIFPPKPK3	3	0.000168549	0.00149925	0.00152672	0.00157233	1	1204960	1663400	0	90.7479	90.3469	91.0355	64.1319	90.3949	64.405	Immunoglobulin heavy constant gamma 3 (Fragment)	0	0.493546	1074840	3.95172	0.988287	0	-10000000	156174;579972;582580;558793;131770;0;	83971.5;0;582580;538403;0;0;	0.741815;0.578745;0.877755;0.955744;0.526435;0;	69474
mzml/ALE_P2011_122.mzML	A0A075B5P5;A0A1Y7VJN6	A0A075B5P5;A0A1Y7VJN6;P03987	A0A075B5P5_MOUSE;A0A1Y7VJN6_MOUSE	Ighg3	45737200	58174100	45737200	58174100	57541200	57541200	IPKPSTPPGSSC(UniMod:4)PPGNILGGPSVFIFPPKPK	IPKPSTPPGSSCPPGNILGGPSVFIFPPKPK	IPKPSTPPGSSC(UniMod:4)PPGNILGGPSVFIFPPKPK3	3	0.000841548	0.00147929	0.00120773	0.00124224	1	274237	352983	0	90.9652	90.8502	91.1377	64.1319	90.5087	64.4782	Immunoglobulin heavy constant gamma 3 (Fragment)	0	0	0	3.67315	0.969849	0	-10000000	180322;37114.5;60520.5;258085;63076.8;53505.5;	65281.5;13170.8;60520.5;148435;0;0;	0.334161;0.714236;0.921319;0.787574;0.259095;-0.0552759;	69650
mzml/ALE_P2011_123.mzML	A0A075B5P5;A0A1Y7VJN6	A0A075B5P5;A0A1Y7VJN6;P03987	A0A075B5P5_MOUSE;A0A1Y7VJN6_MOUSE	Ighg3	39638100	50961800	39638100	50961800	50815400	50815400	IPKPSTPPGSSC(UniMod:4)PPGNILGGPSVFIFPPKPK	IPKPSTPPGSSCPPGNILGGPSVFIFPPKPK	IPKPSTPPGSSC(UniMod:4)PPGNILGGPSVFIFPPKPK3	3	0.00304672	0.0015674	0.00143885	0.00148368	1	187856	224137	0	90.8316	90.6595	91.0043	64.1319	90.4588	64.4553	Immunoglobulin heavy constant gamma 3 (Fragment)	0	0.512547	406038	3.694	0.895323	0	-10000000	25349.5;92788.7;80768.6;232693;201900;0;	0;87915.4;80768.6;107088;127767;0;	-0.0359153;0.803706;0.977965;0.362465;0.724887;0;	69562
mzml/ALE_P2011_124.mzML	A0A075B5P5;A0A1Y7VJN6	A0A075B5P5;A0A1Y7VJN6;P03987	A0A075B5P5_MOUSE;A0A1Y7VJN6_MOUSE	Ighg3	46889600	37666700	46889600	37666700	45134500	45134500	IPKPSTPPGSSC(UniMod:4)PPGNILGGPSVFIFPPKPK	IPKPSTPPGSSCPPGNILGGPSVFIFPPKPK	IPKPSTPPGSSC(UniMod:4)PPGNILGGPSVFIFPPKPK3	3	0.000163908	0.00193424	0.00153139	0.0015748	1	2613300	2111590	0	90.9243	90.5849	91.438	64.1319	90.7588	64.2694	Immunoglobulin heavy constant gamma 3 (Fragment)	0	0.474911	4207980	3.94823	0.989589	0	-10000000	2.1543e+06;759914;757126;415442;0;3.08805e+06;	2.1543e+06;759914;459001;0;0;2.10775e+06;	0.984672;0.828675;0.788885;0.486634;0;0.729251;	69694
mzml/ALE_P2011_125.mzML	A0A075B5P5;A0A1Y7VJN6	A0A075B5P5;A0A1Y7VJN6;P03987	A0A075B5P5_MOUSE;A0A1Y7VJN6_MOUSE	Ighg3	52513200	50902100	52513200	50902100	51620400	51620400	IPKPSTPPGSSC(UniMod:4)PPGNILGGPSVFIFPPKPK	IPKPSTPPGSSCPPGNILGGPSVFIFPPKPK	IPKPSTPPGSSC(UniMod:4)PPGNILGGPSVFIFPPKPK3	3	0.0060831	0.00166389	0.0013369	0.00137174	1	337640	373816	0	90.8083	90.636	91.1533	64.1319	90.5287	64.3493	Immunoglobulin heavy constant gamma 3 (Fragment)	0	-0.162498	126463	3.73557	0.813996	0	-10000000	87631.1;267660;365092;356849;355600;0;	39117.7;267660;214663;83860;210572;0;	0.0185834;0.816436;0.775979;0.241844;0.743665;0;	69562
mzml/ALE_P2011_128.mzML	A0A075B5P5;A0A1Y7VJN6	A0A075B5P5;A0A1Y7VJN6;P03987	A0A075B5P5_MOUSE;A0A1Y7VJN6_MOUSE	Ighg3	113705000	73029600	113705000	73029600	63802900	63802900	IPKPSTPPGSSC(UniMod:4)PPGNILGGPSVFIFPPKPK	IPKPSTPPGSSCPPGNILGGPSVFIFPPKPK	IPKPSTPPGSSC(UniMod:4)PPGNILGGPSVFIFPPKPK3	3	0.000240848	0.00247525	0.0019305	0.00197239	1	10423000	6743090	0	90.9478	90.5513	91.3493	64.1319	90.7073	64.3662	Immunoglobulin heavy constant gamma 3 (Fragment)	0	0.479124	6404960	5.499	0.988678	0	-10000000	6.00255e+06;2.82408e+06;2.80939e+06;1.62248e+06;813591;3.12147e+06;	6.00255e+06;2.82408e+06;2.80419e+06;1.61621e+06;607246;2.90688e+06;	0.982543;0.962927;0.973827;0.881444;0.726154;0.937751;	69738
mzml/ALE_P2011_129.mzML	A0A075B5P5;A0A1Y7VJN6	A0A075B5P5;A0A1Y7VJN6;P03987	A0A075B5P5_MOUSE;A0A1Y7VJN6_MOUSE	Ighg3	59023400	106290000	59023400	106290000	81944200	81944200	IPKPSTPPGSSC(UniMod:4)PPGNILGGPSVFIFPPKPK	IPKPSTPPGSSCPPGNILGGPSVFIFPPKPK	IPKPSTPPGSSC(UniMod:4)PPGNILGGPSVFIFPPKPK3	3	0.00705372	0.00141243	0.0011919	0.00122399	1	391682	739716	0	90.8963	90.6099	91.126	64.1319	90.7047	64.3215	Immunoglobulin heavy constant gamma 3 (Fragment)	0	0	0	3.39254	0.821864	0	-10000000	156205;80193.8;240865;348272;440549;62868.4;	156205;0;54706.1;180771;136232;0;	0.76406;-0.00645763;0.0625538;0.637118;0.198038;0.19617;	69606
mzml/ALE_P2011_132.mzML	A0A075B5P5;A0A1Y7VJN6	A0A075B5P5;A0A1Y7VJN6;P03987	A0A075B5P5_MOUSE;A0A1Y7VJN6_MOUSE	Ighg3	89906000	159592000	89906000	159592000	152382000	152382000	IPKPSTPPGSSC(UniMod:4)PPGNILGGPSVFIFPPKPK	IPKPSTPPGSSCPPGNILGGPSVFIFPPKPK	IPKPSTPPGSSC(UniMod:4)PPGNILGGPSVFIFPPKPK3	3	0.00310058	0.00193424	0.0015625	0.00161031	1	487952	865466	0	90.9483	90.6617	91.3506	64.1319	90.5987	64.4157	Immunoglobulin heavy constant gamma 3 (Fragment)	0	0	0	3.08154	0.888134	0	-10000000	186612;283767;377406;413878;143244;0;	0;0;377406;110546;81942;0;	-0.0154791;0.400765;0.969951;0.415778;0.641798;0;	69650
mzml/ALE_P2011_134.mzML	A0A075B5P5;A0A1Y7VJN6	A0A075B5P5;A0A1Y7VJN6;P03987	A0A075B5P5_MOUSE;A0A1Y7VJN6_MOUSE	Ighg3	174728000	258772000	174728000	258772000	245874000	245874000	IPKPSTPPGSSC(UniMod:4)PPGNILGGPSVFIFPPKPK	IPKPSTPPGSSCPPGNILGGPSVFIFPPKPK	IPKPSTPPGSSC(UniMod:4)PPGNILGGPSVFIFPPKPK3	3	0.000160798	0.00158983	0.0014245	0.00147059	1	1867640	3001030	0	90.258	89.9136	90.4304	64.1319	90.0066	64.3421	Immunoglobulin heavy constant gamma 3 (Fragment)	0	0.225251	1280820	3.22173	0.988685	0	-10000000	1.14229e+06;319111;491369;759860;98794.3;525284;	1.14229e+06;81348;280065;445278;0;72574.7;	0.935068;0.123449;0.237825;0.00146846;-0.238935;0.64134;	69122
mzml/ALE_P2011_137.mzML	A0A075B5P5;A0A1Y7VJN6	A0A075B5P5;A0A1Y7VJN6;P03987	A0A075B5P5_MOUSE;A0A1Y7VJN6_MOUSE	Ighg3	97070700	146347000	97070700	146347000	113175000	113175000	IPKPSTPPGSSC(UniMod:4)PPGNILGGPSVFIFPPKPK	IPKPSTPPGSSCPPGNILGGPSVFIFPPKPK	IPKPSTPPGSSC(UniMod:4)PPGNILGGPSVFIFPPKPK3	3	0.00440664	0.00131752	0.00106952	0.00109649	1	372450	649825	0	90.7464	90.5173	90.9763	64.1319	90.6109	64.2319	Immunoglobulin heavy constant gamma 3 (Fragment)	0	0	0	3.19888	0.852802	0	-10000000	320065;0;70553.2;247032;71989.9;306192;	276560;0;0;95890;0;306192;	0.846769;0;-0.0235346;0.199748;-0.0463947;0.922642;	69518
mzml/ALE_P2011_120.mzML	A0A075B5P5;A0A1Y7VJN6	A0A075B5P5;A0A1Y7VJN6;P03987	A0A075B5P5_MOUSE;A0A1Y7VJN6_MOUSE	Ighg3	51252900	52136600	51252900	52136600	50720500	50720500	IPKPSTPPGSSC(UniMod:4)PPGNILGGPSVFIFPPKPK	IPKPSTPPGSSCPPGNILGGPSVFIFPPKPK	IPKPSTPPGSSC(UniMod:4)PPGNILGGPSVFIFPPKPK4	4	0.000137817	0.00151286	0.00119617	0.00122549	1	51252900	52136600	0	91.6173	91.1044	92.1338	64.2025	91.321	64.4096	Immunoglobulin heavy constant gamma 3 (Fragment)	0	0.880966	83822300	4.87698	0.98865	0	-10000000	2.3346e+07;1.76101e+07;1.02968e+07;4.3684e+06;8.02738e+06;5.66752e+06;	2.3346e+07;1.76101e+07;1.02968e+07;3.53148e+06;4.76798e+06;5.66752e+06;	0.958963;0.959654;0.958947;0.726626;0.314015;0.958779;	70214
mzml/ALE_P2011_121.mzML	A0A075B5P5;A0A1Y7VJN6	A0A075B5P5;A0A1Y7VJN6;P03987	A0A075B5P5_MOUSE;A0A1Y7VJN6_MOUSE	Ighg3	137178000	151588000	137178000	151588000	154407000	154407000	IPKPSTPPGSSC(UniMod:4)PPGNILGGPSVFIFPPKPK	IPKPSTPPGSSCPPGNILGGPSVFIFPPKPK	IPKPSTPPGSSC(UniMod:4)PPGNILGGPSVFIFPPKPK4	4	0.000168549	0.00149925	0.00152672	0.00157233	1	25354400	36412800	0	90.5091	90.1088	91.0261	64.2025	90.4839	64.2087	Immunoglobulin heavy constant gamma 3 (Fragment)	0	0.626397	83515100	4.30454	0.988422	0	-10000000	6.58144e+06;1.32691e+07;6.05851e+06;0;1.31996e+07;4.88179e+06;	6.02677e+06;1.32691e+07;6.05851e+06;0;8.75881e+06;4.87459e+06;	0.778687;0.882799;0.954599;0;0.552699;0.897476;	69290
mzml/ALE_P2011_122.mzML	A0A075B5P5;A0A1Y7VJN6	A0A075B5P5;A0A1Y7VJN6;P03987	A0A075B5P5_MOUSE;A0A1Y7VJN6_MOUSE	Ighg3	45737200	58174100	45737200	58174100	57541200	57541200	IPKPSTPPGSSC(UniMod:4)PPGNILGGPSVFIFPPKPK	IPKPSTPPGSSCPPGNILGGPSVFIFPPKPK	IPKPSTPPGSSC(UniMod:4)PPGNILGGPSVFIFPPKPK4	4	0.000135612	0.00147929	0.00120773	0.00124224	1	13406100	17436900	0	90.6687	90.269	91.1859	64.2025	90.5952	64.237	Immunoglobulin heavy constant gamma 3 (Fragment)	0	0.703624	61641600	3.85324	0.987802	0	-10000000	6.51134e+06;6.07463e+06;4.34441e+06;0;1.52677e+07;2.24934e+06;	6.51134e+06;2.55032e+06;4.34441e+06;0;8.04694e+06;2.2297e+06;	0.854713;0.66491;0.985217;0;0.23098;0.861017;	69422
mzml/ALE_P2011_123.mzML	A0A075B5P5;A0A1Y7VJN6	A0A075B5P5;A0A1Y7VJN6;P03987	A0A075B5P5_MOUSE;A0A1Y7VJN6_MOUSE	Ighg3	39638100	50961800	39638100	50961800	50815400	50815400	IPKPSTPPGSSC(UniMod:4)PPGNILGGPSVFIFPPKPK	IPKPSTPPGSSCPPGNILGGPSVFIFPPKPK	IPKPSTPPGSSC(UniMod:4)PPGNILGGPSVFIFPPKPK4	4	0.00274098	0.0015674	0.00143885	0.00148368	1	11887900	14222000	0	90.8222	90.3066	91.3399	64.2025	90.5369	64.4469	Immunoglobulin heavy constant gamma 3 (Fragment)	0	0.0587825	41778300	3.9145	0.911784	0	-10000000	6.58226e+06;5.193e+06;3.99777e+06;0;1.87624e+07;1.61184e+06;	5.3231e+06;2.56708e+06;3.99777e+06;0;1.30795e+07;935977;	0.778541;0.777025;0.977304;0;0.590597;0.791036;	69554
mzml/ALE_P2011_124.mzML	A0A075B5P5;A0A1Y7VJN6	A0A075B5P5;A0A1Y7VJN6;P03987	A0A075B5P5_MOUSE;A0A1Y7VJN6_MOUSE	Ighg3	46889600	37666700	46889600	37666700	45134500	45134500	IPKPSTPPGSSC(UniMod:4)PPGNILGGPSVFIFPPKPK	IPKPSTPPGSSCPPGNILGGPSVFIFPPKPK	IPKPSTPPGSSC(UniMod:4)PPGNILGGPSVFIFPPKPK4	4	0.000163908	0.00193424	0.00153139	0.0015748	1	46889600	37666700	0	90.9712	90.519	91.486	64.2025	90.843	64.3084	Immunoglobulin heavy constant gamma 3 (Fragment)	0	0.827483	73372800	4.36011	0.989606	0	-10000000	2.23499e+07;1.50256e+07;9.51407e+06;369573;9.24234e+06;4.51482e+06;	2.23499e+07;1.50256e+07;9.51407e+06;147108;1.86938e+06;4.51482e+06;	0.994396;0.993686;0.991999;0.545747;-0.14612;0.906718;	69730
mzml/ALE_P2011_125.mzML	A0A075B5P5;A0A1Y7VJN6	A0A075B5P5;A0A1Y7VJN6;P03987	A0A075B5P5_MOUSE;A0A1Y7VJN6_MOUSE	Ighg3	52513200	50902100	52513200	50902100	51620400	51620400	IPKPSTPPGSSC(UniMod:4)PPGNILGGPSVFIFPPKPK	IPKPSTPPGSSCPPGNILGGPSVFIFPPKPK	IPKPSTPPGSSC(UniMod:4)PPGNILGGPSVFIFPPKPK4	4	0.000142389	0.00166389	0.0013369	0.00137174	1	33917700	38197500	0	90.6266	90.2822	91.1439	64.2025	90.6139	64.2006	Immunoglobulin heavy constant gamma 3 (Fragment)	0	0.153213	43306200	4.40197	0.98952	0	-10000000	1.82092e+07;8.41915e+06;7.29819e+06;0;1.43772e+07;2.72925e+06;	1.82092e+07;8.41915e+06;7.28936e+06;0;1.05911e+07;2.72925e+06;	0.913548;0.996002;0.971383;0;0.274629;0.835259;	69422
mzml/ALE_P2011_126.mzML	A0A075B5P5;A0A1Y7VJN6	A0A075B5P5;A0A1Y7VJN6;P03987	A0A075B5P5_MOUSE;A0A1Y7VJN6_MOUSE	Ighg3	34837600	63255000	34837600	63255000	61986300	61986300	IPKPSTPPGSSC(UniMod:4)PPGNILGGPSVFIFPPKPK	IPKPSTPPGSSCPPGNILGGPSVFIFPPKPK	IPKPSTPPGSSC(UniMod:4)PPGNILGGPSVFIFPPKPK4	4	0.000133618	0.00142045	0.00116009	0.00119617	1	8050430	11944000	0	90.7827	90.4399	91.2999	64.2025	90.7132	64.2747	Immunoglobulin heavy constant gamma 3 (Fragment)	0	0.675439	49278500	3.58592	0.987604	0	-10000000	2.73796e+06;4.16613e+06;2.26163e+06;0;1.58576e+07;1.14929e+06;	1.85443e+06;4.16613e+06;2.02988e+06;0;7.83555e+06;574983;	0.48208;0.929666;0.832606;0;0.122799;0.658591;	69510
mzml/ALE_P2011_128.mzML	A0A075B5P5;A0A1Y7VJN6	A0A075B5P5;A0A1Y7VJN6;P03987	A0A075B5P5_MOUSE;A0A1Y7VJN6_MOUSE	Ighg3	113705000	73029600	113705000	73029600	63802900	63802900	IPKPSTPPGSSC(UniMod:4)PPGNILGGPSVFIFPPKPK	IPKPSTPPGSSCPPGNILGGPSVFIFPPKPK	IPKPSTPPGSSC(UniMod:4)PPGNILGGPSVFIFPPKPK4	4	0.000240848	0.00247525	0.0019305	0.00197239	1	113705000	73029600	0	90.995	90.4858	91.5121	64.2025	90.7911	64.4053	Immunoglobulin heavy constant gamma 3 (Fragment)	0	0.670976	148257000	5.44853	0.988705	0	-10000000	5.57008e+07;3.48392e+07;2.31653e+07;1.1979e+06;8.9669e+06;1.21565e+07;	5.57008e+07;3.48392e+07;2.31653e+07;903984;7.87444e+06;1.21565e+07;	0.9901;0.993706;0.99265;0.678396;0.791811;0.995438;	69774
mzml/ALE_P2011_129.mzML	A0A075B5P5;A0A1Y7VJN6	A0A075B5P5;A0A1Y7VJN6;P03987	A0A075B5P5_MOUSE;A0A1Y7VJN6_MOUSE	Ighg3	59023400	106290000	59023400	106290000	81944200	81944200	IPKPSTPPGSSC(UniMod:4)PPGNILGGPSVFIFPPKPK	IPKPSTPPGSSCPPGNILGGPSVFIFPPKPK	IPKPSTPPGSSC(UniMod:4)PPGNILGGPSVFIFPPKPK4	4	0.000141884	0.00141243	0.0011919	0.00122399	1	22703700	42877200	0	91.0592	90.5433	91.3465	64.2025	90.788	64.4697	Immunoglobulin heavy constant gamma 3 (Fragment)	0	0.467233	30375900	3.78578	0.986449	0	-10000000	1.12392e+07;6.46418e+06;5.42022e+06;0;1.57333e+07;2.43249e+06;	1.10074e+07;6.46418e+06;5.23211e+06;0;9.8573e+06;2.35734e+06;	0.830587;0.974117;0.927448;0;-0.413502;0.950773;	69730
mzml/ALE_P2011_130.mzML	A0A075B5P5;A0A1Y7VJN6	A0A075B5P5;A0A1Y7VJN6;P03987	A0A075B5P5_MOUSE;A0A1Y7VJN6_MOUSE	Ighg3	35271600	45539100	35271600	45539100	47740900	47740900	IPKPSTPPGSSC(UniMod:4)PPGNILGGPSVFIFPPKPK	IPKPSTPPGSSCPPGNILGGPSVFIFPPKPK	IPKPSTPPGSSC(UniMod:4)PPGNILGGPSVFIFPPKPK4	4	0.000374859	0.00134048	0.00109769	0.0011325	1	7975390	11485100	0	90.4699	90.1833	90.987	64.2025	90.4344	64.2222	Immunoglobulin heavy constant gamma 3 (Fragment)	0	0.727682	39947500	3.50216	0.981451	0	-10000000	5.07532e+06;3.08822e+06;2.99747e+06;0;1.49425e+07;1.56232e+06;	4.31589e+06;662034;2.99747e+06;0;7.82192e+06;1.48387e+06;	0.762128;0.399709;0.989721;0;0.0306401;0.869441;	69290
mzml/ALE_P2011_131.mzML	A0A075B5P5;A0A1Y7VJN6	A0A075B5P5;A0A1Y7VJN6;P03987	A0A075B5P5_MOUSE;A0A1Y7VJN6_MOUSE	Ighg3	39810500	69281300	39810500	69281300	64492700	64492700	IPKPSTPPGSSC(UniMod:4)PPGNILGGPSVFIFPPKPK	IPKPSTPPGSSCPPGNILGGPSVFIFPPKPK	IPKPSTPPGSSC(UniMod:4)PPGNILGGPSVFIFPPKPK4	4	0.000595327	0.00175747	0.00156986	0.00162338	1	3863880	6631740	0	90.889	90.4325	91.4056	64.2025	90.7116	64.3305	Immunoglobulin heavy constant gamma 3 (Fragment)	0	0.706671	47519200	3.18059	0.98109	0	-10000000	2.21212e+06;2.62612e+06;1.72908e+06;0;1.83995e+07;752330;	2.13479e+06;0;1.72908e+06;0;8.59341e+06;0;	0.820408;0.498857;0.937768;0;0.0918997;0.561172;	69598
mzml/ALE_P2011_132.mzML	A0A075B5P5;A0A1Y7VJN6	A0A075B5P5;A0A1Y7VJN6;P03987	A0A075B5P5_MOUSE;A0A1Y7VJN6_MOUSE	Ighg3	89906000	159592000	89906000	159592000	152382000	152382000	IPKPSTPPGSSC(UniMod:4)PPGNILGGPSVFIFPPKPK	IPKPSTPPGSSCPPGNILGGPSVFIFPPKPK	IPKPSTPPGSSC(UniMod:4)PPGNILGGPSVFIFPPKPK4	4	0.000445699	0.00193424	0.0015625	0.00161031	1	23431500	41253100	0	90.8244	90.4233	91.3412	64.2025	90.6844	64.3081	Immunoglobulin heavy constant gamma 3 (Fragment)	0	0.880865	84382000	4.03575	0.985461	0	-10000000	7.74549e+06;1.01756e+07;5.59623e+06;0;1.77174e+07;3.48193e+06;	7.66735e+06;1.01679e+07;5.59623e+06;0;9.89153e+06;3.46777e+06;	0.834081;0.884207;0.921909;0;0.239593;0.943485;	69554
mzml/ALE_P2011_133.mzML	A0A075B5P5;A0A1Y7VJN6	A0A075B5P5;A0A1Y7VJN6;P03987	A0A075B5P5_MOUSE;A0A1Y7VJN6_MOUSE	Ighg3	49311300	98114300	49311300	98114300	94292900	94292900	IPKPSTPPGSSC(UniMod:4)PPGNILGGPSVFIFPPKPK	IPKPSTPPGSSCPPGNILGGPSVFIFPPKPK	IPKPSTPPGSSC(UniMod:4)PPGNILGGPSVFIFPPKPK4	4	0.00125962	0.002457	0.00192678	0.00197239	1	7848340	16427800	0	90.3962	89.8816	90.9136	64.2025	90.1416	64.3852	Immunoglobulin heavy constant gamma 3 (Fragment)	0	0.802137	37955300	2.87418	0.933445	0	-10000000	3.96929e+06;3.56327e+06;2.17581e+06;0;1.71474e+07;583445;	3.91121e+06;1.76133e+06;2.17581e+06;0;1.01791e+07;0;	0.825278;0.598725;0.96357;0;-0.278199;0.336152;	69202
mzml/ALE_P2011_134.mzML	A0A075B5P5;A0A1Y7VJN6	A0A075B5P5;A0A1Y7VJN6;P03987	A0A075B5P5_MOUSE;A0A1Y7VJN6_MOUSE	Ighg3	174728000	258772000	174728000	258772000	245874000	245874000	IPKPSTPPGSSC(UniMod:4)PPGNILGGPSVFIFPPKPK	IPKPSTPPGSSCPPGNILGGPSVFIFPPKPK	IPKPSTPPGSSC(UniMod:4)PPGNILGGPSVFIFPPKPK4	4	0.000160798	0.00158983	0.0014245	0.00147059	1	56244500	90788500	0	90.1912	89.7328	90.7085	64.2025	90.0957	64.2898	Immunoglobulin heavy constant gamma 3 (Fragment)	0	0.491919	108614000	4.28264	0.988889	0	-10000000	2.50309e+07;1.84017e+07;1.31214e+07;14156.7;1.49642e+07;6.35912e+06;	2.50309e+07;1.80922e+07;1.31214e+07;4050.31;1.1314e+07;6.32273e+06;	0.910766;0.857463;0.974784;0.362152;0.118737;0.856783;	69070
mzml/ALE_P2011_137.mzML	A0A075B5P5;A0A1Y7VJN6	A0A075B5P5;A0A1Y7VJN6;P03987	A0A075B5P5_MOUSE;A0A1Y7VJN6_MOUSE	Ighg3	97070700	146347000	97070700	146347000	113175000	113175000	IPKPSTPPGSSC(UniMod:4)PPGNILGGPSVFIFPPKPK	IPKPSTPPGSSCPPGNILGGPSVFIFPPKPK	IPKPSTPPGSSC(UniMod:4)PPGNILGGPSVFIFPPKPK4	4	0.000356295	0.00131752	0.00106952	0.00109649	1	16545000	29093300	0	90.7945	90.336	91.3118	64.2025	90.6929	64.2728	Immunoglobulin heavy constant gamma 3 (Fragment)	0	0.374735	17965400	3.71814	0.977724	0	-10000000	8.54077e+06;4.26742e+06;3.75802e+06;0;1.48103e+07;798590;	8.5278e+06;4.25919e+06;3.75802e+06;0;1.03604e+07;255898;	0.963649;0.850128;0.993424;0;0.380938;0.38805;	69554
mzml/ALE_P2011_138.mzML	A0A075B5P5;A0A1Y7VJN6	A0A075B5P5;A0A1Y7VJN6;P03987	A0A075B5P5_MOUSE;A0A1Y7VJN6_MOUSE	Ighg3	43599600	54684100	43599600	54684100	48968600	48968600	IPKPSTPPGSSC(UniMod:4)PPGNILGGPSVFIFPPKPK	IPKPSTPPGSSCPPGNILGGPSVFIFPPKPK	IPKPSTPPGSSC(UniMod:4)PPGNILGGPSVFIFPPKPK4	4	0.00330613	0.00151057	0.00164745	0.00169492	1	8429780	10826300	0	91.1956	90.6794	91.5403	64.2025	90.9529	64.3678	Immunoglobulin heavy constant gamma 3 (Fragment)	0	0.71639	33809000	3.42443	0.881394	0	-10000000	4.94713e+06;2.87295e+06;2.37173e+06;0;1.75169e+07;431395;	3.39879e+06;2.87295e+06;2.15804e+06;0;9.42155e+06;0;	0.761824;0.915597;0.831838;0;0.31049;0.455804;	69862
mzml/ALE_P2011_139.mzML	A0A075B5P5;A0A1Y7VJN6	A0A075B5P5;A0A1Y7VJN6;P03987	A0A075B5P5_MOUSE;A0A1Y7VJN6_MOUSE	Ighg3	120681000	115344000	120681000	115344000	115267000	115267000	IPKPSTPPGSSC(UniMod:4)PPGNILGGPSVFIFPPKPK	IPKPSTPPGSSCPPGNILGGPSVFIFPPKPK	IPKPSTPPGSSC(UniMod:4)PPGNILGGPSVFIFPPKPK4	4	0.000129735	0.00153374	0.00123762	0.00127551	1	37801100	36845600	0	90.9336	90.4185	91.4507	64.2025	90.6184	64.3253	Immunoglobulin heavy constant gamma 3 (Fragment)	0	0.871902	107672000	3.14401	0.989818	0	-10000000	1.77087e+07;1.20509e+07;8.48368e+06;0;1.43817e+07;1.96634e+06;	1.77087e+07;1.16087e+07;8.48368e+06;0;6.81185e+06;458915;	0.900409;0.841328;0.969604;0;-0.146097;0.0898395;	69642
mzml/ALE_P2011_144.mzML	A0A075B5P5;A0A1Y7VJN6	A0A075B5P5;A0A1Y7VJN6;P03987	A0A075B5P5_MOUSE;A0A1Y7VJN6_MOUSE	Ighg3	46793000	48791200	46793000	48791200	51404900	51404900	IPKPSTPPGSSC(UniMod:4)PPGNILGGPSVFIFPPKPK	IPKPSTPPGSSCPPGNILGGPSVFIFPPKPK	IPKPSTPPGSSC(UniMod:4)PPGNILGGPSVFIFPPKPK4	4	0.000213288	0.00119617	0.000979432	0.00100301	1	7809510	7552360	0	90.579	90.4069	91.0956	64.2025	90.5837	64.1777	Immunoglobulin heavy constant gamma 3 (Fragment)	0	0.899351	30486600	4.44006	0.970508	0	-10000000	5.05109e+06;3.36866e+06;2.43503e+06;20428.5;1.07422e+07;603980;	2.31404e+06;3.36866e+06;2.12681e+06;0;7.25182e+06;358476;	0.300124;0.962588;0.775725;0.096106;0.571106;0.572564;	69378
mzml/ALE_P2011_146.mzML	A0A075B5P5;A0A1Y7VJN6	A0A075B5P5;A0A1Y7VJN6;P03987	A0A075B5P5_MOUSE;A0A1Y7VJN6_MOUSE	Ighg3	86528400	59929500	86528400	59929500	100072000	100072000	IPKPSTPPGSSC(UniMod:4)PPGNILGGPSVFIFPPKPK	IPKPSTPPGSSCPPGNILGGPSVFIFPPKPK	IPKPSTPPGSSC(UniMod:4)PPGNILGGPSVFIFPPKPK4	4	0.000557725	0.0019802	0.00156495	0.0016129	1	212585	308384	0	89.6046	89.4907	89.7191	64.2025	90.1848	63.735	Immunoglobulin heavy constant gamma 3 (Fragment)	0	0.545625	3254580	3.44154	0.985073	0	-10000000	381282;174089;169880;7100.63;260996;28921;	120875;28051.8;63658.5;7100.63;78516.9;7996.03;	-0.20213;0.118485;0.242749;0.801784;-0.57941;0.754326;	68630

## Sheet: Fig4 and 6
Fig. 4
d) Leukocytes / ul						e) Skin CFU					f) Liver CFU
HC	AP1wt IVIG	AP1mut IVIG	AP1 wt	AP1mut		AP1wt IVIG	AP1mut IVIG	AP1 wt	AP1mut		AP1wt IVIG	AP1mut IVIG	AP1 wt	AP1mut
2550	375	450	200	325		288000000	460000000	3360000000	328000000		36000	29200	880000	3200
4400	775	350	350	275		99600000	920000000	456000000	280000000		188000	28800	28000	8480
2925	600	225	650	300		328000000	304000000	532000000	424000000		1040	176000	26400	960
3375	275	200	375	300		516000000	836000000	620000000	448000000		23600	136000	1440000	14800
3625	500	475	375	200		240000000		432000000	108000000		628000	168000	55200	2040000
Fig.6
a) Weight loss				b) Spleen CFU					c) Liver CFU					d) Leukocytes/ ul
HC	IP	IP IVIG		IP	IP IVIG	SC	SC IVIG		IP	IP IVIG	SC	SC IVIG		HC	IP	IP IVIG
1.4	-7.7	-4.4		2100000000	13000	604000	2240		53200000	1680	880000	36000		2300	850	3450
4.4	-6.4	-3		5000000000	12000	43200	292000		69600000	50000000	28000	188000		3925	925	2775
2.9	-7.8	-11.7		1400000000	6300000000	72000	5520		28400000	32800000	26400	1040		2900	1250	650
2.7	-9.2	-5.1		18000000	24000	284000	92000		22400000	480	1440000	23600		2875	1525	2475
3	-6.9	-4.8		610000000	12000	136000	1640000		43600000	320	55200	628000		2100	600	2075
4.8
7.4
3
4.7
3.4
Figure	Data	Exp. date
Fig. 4d	Leukocytes/ ul	20211118
Fig. 4e	Skin CFU	20211118
Fig. 4f	Liver CFU	20211118
Fig. 6a	Weight loss %	SC 20211118 vs IP 20220421
Fig. 6b	Spleen CFU	SC 20211118 vs IP 20220421
Fig. 6c	Liver CFU	SC 20211118 vs IP 20220421
Fig. 6d	Leukocytes/ ul	IP 20220421
